# Supplementary material for: Case report: 10-year follow-up of a patient with neuronal intranuclear inclusion disease and a literature review
Source: Front Neurosci. 2025 Jan 15;18:1530160. doi: 10.3389/fnins.2024.1530160 (PMC11774858; doi:10.3389/fnins.2024.1530160)
Supplement: Supplementary file 2 [file Table_2.xlsx]

## Sheet: Fig3
Fig3 A	Age of onset	Total	Dementia	Movement disorder	Autonomic failure	Episodic sympton		Fig3 B	repeat number	Total	Dementia	Movement disorder	Autonomic failure	Episodic sympton
	n	112	21	23	29	39			n	112	21	23	29	39
	Mean ± SD	58.03 ± 13.08	56.71 ± 15.67	51.78 ± 15.50	60.10 ± 10.42	60.87 ± 10.72			Mean ± SD	110.2 ± 32.52	106.2 ± 35.83	119.2 ± 43.33	108.8 ± 28.51	108.1 ± 25.77
	Kruskal-Wallis test	p							Kruskal-Wallis test	p
	Total vs. Dementia	>0.9999							Total vs. Dementia	>0.9999
	Total vs. Movement disorder	0.9868							Total vs. Movement disorder	>0.9999
	Total vs. Autonomic failure	>0.9999							Total vs. Autonomic failure	>0.9999
	Total vs. Episodic symptom	>0.9999							Total vs. Episodic symptom	>0.9999
	Dementia vs. Movement disorder	>0.9999							Dementia vs. Movement disorder	>0.9999
	Dementia vs. Autonomic failure	>0.9999							Dementia vs. Autonomic failure	>0.9999
	Dementia vs. Episodic symptom	>0.9999							Dementia vs. Episodic symptom	>0.9999
	Movement disorder vs. Autonomic failure	0.7775							Movement disorder vs. Autonomic failure	>0.9999
	Movement disorder vs. Episodic symptom	0.3387							Movement disorder vs. Episodic symptom	>0.9999
	Autonomic failure vs. Episodic symptom	>0.9999							Autonomic failure vs. Episodic symptom	>0.9999
Fig3 C	n	112
	R squared	0.002146
	Sy.x	13.12
	p value	0.6277
	Equation	Y = 0.01862*X + 55.97

## Sheet: Supplementary Table 3
	Multiple logistic regression
	Dependent variable: DWI	Odds ratios	95% CI	P value
	Sex ratio	1.204	0.4215 to 3.412	0.7252
	Age of onset	1.025	0.9876 to 1.063	0.1896
	Dementia	4.619	1.658 to 14.28	0.0047
	Dependent variable: FLAIR	Odds ratios	95% CI	P value
	Sex ratio	3.207	1.253 to 8.811	0.0181
	Age of onset	1.029	0.9936 to 1.068	0.1132
	Dementia	7.217	2.865 to 19.80	<0.0001
